# Supplementary material for: Cilia-driven surface currents characterize specific cnidarian groups and lifecycle stages
Source: Commun Biol. 2026 Mar 11;9:579. doi: 10.1038/s42003-026-09827-0 (PMC13111671; doi:10.1038/s42003-026-09827-0)
Supplement: Supplementary file 4 — Supplementary Data 1 [file 42003_2026_9827_MOESM4_ESM.xlsx]

## Sheet: n_tracks_species_fig6_a
species	n_tracks
agaricia.species	2175
diploria.species	1902
fungia.species	1121
exaiptasia.diaphana	1006
cassiopea.andromeda	888
cirrhipathes.species	883
tubastrea.coccinea	879
carybdea.species	596
corynactis.california	492
aiptasiogeton.species	481
cladocora.species	435
corynactis.viridis	401
zoanthus.sociatus	375
stomolophus.meleagris	223
pseudocorynactis.species	203
stichopathes.species	181
sanderia.malayensis	159
ricordea.species	112

## Sheet: n_tracks_groups_fig6_b
leiden_group	color	colorcode	n_tracks
short_slow_low_variance	purple	9467bd	805
sinusoid_high_intersecting	green	2ca02c	2476
long_fast_non_intersecting	red	d62728	926
fast_high_variance	orange	ff7f0e	3130
long_sharp_turning	blue	1f77b4	3688
short_slow_harp_turning	gray	7f7f7f	161
fast	brown	8c564b	778
slow_low_variance	pink	e377c2	558
