# Supplementary material for: Cilia-driven surface currents characterize specific cnidarian groups and lifecycle stages
Source: Commun Biol. 2026 Mar 11;9:579. doi: 10.1038/s42003-026-09827-0 (PMC13111671; doi:10.1038/s42003-026-09827-0)
Supplement: Supplementary file 5 — Supplementary Data 2 [file 42003_2026_9827_MOESM5_ESM.xlsx]

## Sheet: Лист1
REAGENT or RESOURCE	SOURCE	RESOURCE DETAILS
Antibodies
Anti-alpha-tubulin (acetylate K40)	Abcam	ab24610 Lot: GR3362439-6
Alexa Fluor 647 donkey anti-mouse IgG	Fisher Scientific	Ref: A31571 Lot: 2136787
Chemicals, peptides, and recombinant proteins
DAPI	Sigma-Aldrich	Ref: D9542
DAKO	Agilent	Ref: S1699 Lot: 10150749
EDTA	Merck	Ref: 1.08418.1000
Fluorescent Red Polyethylene Microspheres	Cospheric	Ref: 0.995g/cc 10-90-10g Batch:150629-1
FMR-Red Fluorescent Microspheres	Cospheric	Ref: 1.3g/cc-500mg Batch: 300-45-3511
Mowiol	Merck Millipore	Ref: 475-904-100GM Lot: 3445945
Normal Donkey serum	Jackson Immuno Research Labs	Code: 017-000-121 Lot: 173474
O.C.T. Mounting media	VWR Chemicals	Ref: 361603E Lot: 03828808
PBS	gibco	Ref: 14190-094 Batch:2326202
Sucrose	Sigma-Aldrich	Ref: S0389-5KG Lot: 0000306459
Triton-x100	Sigma-Aldrich	Ref: X100-500ML Lot: STBJ5677
Tween 20	Sigma-Aldrich	Ref: P1379-500ML Lot: SLCF0003
Tween 80	Sigma Aldrich	Ref: P4780-500ML Batch: BCCB6908
Deposited data
Raw Data	Harvard Dataverse	https://doi.org/10.7910/DVN/IMXADV
Jupyter notebooks	GitHub	https://github.com/LouisFaure/coral_paper https://github.com/TBouderlique/cnidarians
Experimental models: Organisms
Aiptasiogeton sp.	Haus des Meeres	Schmidt, 1972
Anemonia cf. manjano	Haus des Meeres	Carlgren, 1900
Anemonia viridis	Haus des Meeres	(Forsskål, 1775)
Anthopleura elegantissima	Haus des Meeres	(Brandt, 1835)
Exaiptasia diaphana	Haus des Meeres	(Rapp, 1829)
Cirrhipathes cf. spiralis	Haus des Meeres	de Blainville, 1830
Stichopathes sp.	Haus des Meeres	Brook, 1889
Corynactis californica	Haus des Meeres	Carlgren, 1936
Corynactis viridis	Haus des Meeres	Allman, 1846
Pseudocorynactis sp.	Haus des Meeres	den Hartog, 1980
Ricordea sp.	Haus des Meeres	Duchassaing de Fonbressin & Michelotti, 1860
Agaricia lamarcki	Curacao	Milne Edwards & Haime, 1851
Cladocora cf. caespitosa	Haus des Meeres	Ehrenberg, 1834
Diploria labyrinthiformis	Curacao	(Linnaeus, 1758)
Fungia sp.	Haus des Meeres	Lamarck, 1801
Tubastraea coccinea	Curacao	Lesson, 1830
Parazoanthus axinellae	Haus des Meeres	(Schmidt, 1862)
Zoanthus sociatus	Haus des Meeres	(Ellis, 1768)
Cerianthus sp.	Haus des Meeres	Delle Chiaje, 1841
Alcyonium sp.	Helgoland	Linnaeus, 1758
Gorgonia ventalina	Curacao	Linnaeus, 1758
Guaiagorgia anas	Haus des Meeres	Grasshoff & Alderslade, 1997
Isis hippuris	Haus des Meeres	Linnaeus, 1758
Menella sp.	Haus des Meeres	Gray, 1870
Pseudoplexaura sp.	Haus des Meeres	Wright & Studer, 1889
Pseudopterogorgia sp.	Haus des Meeres	Kükenthal, 1919
Sinularia sp.	Haus des Meeres	May, 1898
Xenia sp.	Pula	Lamarck, 1816
Pteroeides griseum	Pula	(Bohadsch, 1761)
Carybdea marsupialis	Oliver Link/Technau Group	(Linnaeus, 1758)
Tripedalia cystophora	Oliver Link/Technau Group	Conant, 1897
Craterolophus convolvulus	Helgoland	(Johnston, 1835)
Eudendrium sp.	Haus des Meeres	Ehrenberg, 1834
Hydractinia sp.	Haus des Meeres	Van Beneden, 1844
Stylaster roseus	Curacao	(Pallas, 1766)
Cladonema sp.	Haus des Meeres	Dujardin, 1843
Millepora alcicornis	Curacao	Linnaeus, 1758
Ectopleura crocea	Helgoland	(Agassiz, 1862)
Cassiopea andromeda	Haus des Meeres	(Forsskål, 1775)
Nausithoe punctata	Haus des Meeres	Kölliker, 1853
Sanderia malayensis	Haus des Meeres	Goette, 1886
Stomolophus meleagris	Haus des Meeres	Agassiz, 1860
Software and algorithms
IMARIS 9.6.0	https://imaris.oxinst.com/
R	https://cran.r-project.org/bin/windows/base/
Python	https://www.python.org/downloads/
ImageJ	Schneider et al.	https://imagej.nih.gov/ij/
NIS Elements. Version 5.30.02	Nikon	NIS Elements. Version 5.30.02
Other
Cryostat	Leica	CM3050 S
Spinning-disk confocal microscope	Nikon	Nikon Eclipse Ti2-E inverted
Superfrost Plus Microscope Slides	Thermo Scientific	Ref: J1800AMNZ Lot: 0180
